# Supplementary material for: Elementary Schools’ Response to Student Wellness Needs during the COVID-19 Shutdown: A Qualitative Exploration Using the R = MC2 Readiness Heuristic
Source: Int J Environ Res Public Health. 2021 Dec 27;19(1):279. doi: 10.3390/ijerph19010279 (PMC8750629; doi:10.3390/ijerph19010279)
Supplement: Supplementary file 1 [file ijerph-19-00279-s001.zip]

Archive with 2 entries (2 files):
- Supplementary_File_1.pdf
- Supplementary_File_2.pdf
